# Supplementary material for: Health equity in an unequal country: the use of medical services in Chile
Source: Int J Equity Health. 2012 Dec 18;11:81. doi: 10.1186/1475-9276-11-81 (PMC3544610; doi:10.1186/1475-9276-11-81)
Supplement: Additional file 2 — Appendix Table A.2. Generalized Negative Binomial Regression Coefficients. Chile 2009. [file 1475-9276-11-81-S2.xlsx]

## Sheet: Casen 2009
Generalized Negative Binomial Regression Coefficients: Chile 2009
	General Practitioner		Specialists		Emergency Room visits		Laboratory Exams		X-ray and Ultrasounds		Hospitalization days
Log income per adult equivalent	0.117994	*	0.182055	*	-0.0542559		0.16449	*	0.118299	*	-0.0414857
Female 5-14 years old	-0.79343	*	-0.272904	**	-0.784911	*	-0.491464	*	-0.502139	*	-1.27419	*
Female 15-34 years old	-0.597514	*	0.0534549		-0.677382	*	0.541368	*	0.196195		0.0619089
Female 35-44 years old	-0.28171	*	0.263506	**	-0.472384	*	0.886331	*	0.392952	*	0.0927931
Female 45-59 years old	0.0451084		0.530915		-0.46707	*	1.15871	*	0.621789	*	0.12172
Female 60 years old and more	0.201039	*	0.388208	*	-0.402451	*	1.30848	*	0.713751	*	0.179824
Male 5-14 years old	-0.772065	*	-0.0543709		-0.709498	*	-0.590619	*	-0.077808		-0.938967	*
Male 15-44 years old	-1.1801	*	0.620188	*	-1.06595	*	-0.250459		-0.454239	*	-0.554958	*
Male 45-64 years old	-0.454739	*	-0.220081	**	-0.852959	*	0.704852	*	0.0517637		0.0842326
Male 65 years old and more	0.105265		0.308766	**	-0.537913	*	1.26089	*	0.449147	*	0.811273	*
Physical disability	0.744804	*	1.1078	*	0.932966	*	0.735722	*	0.809241	*	1.2	*
Low education	0.0704416		-0.432163	*	0.168226	**	-0.0544524		-0.203161	*	0.300357	**
Middle Education	-0.0098264		-0.168337	*	0.0337117		0.0443216		-0.0609335		0.217166	**
Unemployed	0.0581986		0.0859247		-0.0283823		0.0828449		0.039627		0.257478	*
Aboriginal ethinic group	0.0816656		0.154269		0.114945		0.0118437		0.0666677		-0.0774148
Rural Area	-0.289061	*	-0.47895	*	-0.499025	*	-0.185531	*	-0.224259	*	0.185755
Region 1	-0.123065		-0.744023	*	0.232223		-0.163998		-0.48079		0.0536148
Region 2	-0.0835215		-0.682104	*	0.147161		-0.0539007		-0.0328197		-0.0146831
Region 3	0.0805508		-0.355326	*	0.249336		0.261712		0.116418		0.0086544
Region 4	-0.243337	**	-0.416908	*	0.143295		-0.343902	*	-0.112187		-0.121394
Region 5	0.193312	*	-0.0509552		0.343274	*	-0.0465015		0.0566097		0.189403
Region 6	0.34303	*	0.0541337		0.577455	*	0.0119727		0.160668		-0.0859726
Region 7	-0.0806718		-0.709991	*	0.0034157		-0.306676	*	-0.493114	*	-0.297694	**
Region 8	0.206486	**	-0.0230371		0.511892	*	0.178809		0.0408842		-0.0988584
Region 9	0.14131		-0.508913	*	0.62623	*	-0.0189553	*	-0.123451		-0.0409804
Region 10	0.0863476		-0.266267	*	0.621053	*	0.0403924	*	0.0143767		0.29032
Region 11	0.302344	**	-0.111967		0.378474		0.180814		0.490907		-0.193711
Region 12	0.125999		0.1997		0.514152		0.272095	**	0.684899	*	0.222507
Region 14	-0.0854831		-0.344766	*	0.532602	*	0.0482187		-0.086813		0.197084
Region 15	0.133138		-0.579286	*	-0.201167		-0.0994019		-0.826103	*	-0.329588
Married/Cohabitting	0.102538	*	0.0377908		0.0567266		0.228161	*	0.15319	*	0.146569
Public Insurance System (FONASA)	0.0222634		-0.300302	*	0.201207	**	-0.237757	*	-0.325672	*	-0.0614574
No insurance	-0.480068	*	-0.624709	*	-0.293225		-0.47191	*	-0.833331	*	-0.867674	*
Constant	-2.64617	*	-3.37722	*	-1.57024	*	-4.03186	*	-3.85559	*	-0.745566
lnalpha
	General Practitioner		Specialists		Emergency Room visits		Laboratory Exams		X-ray and Ultrasounds		Hospitalization days
Log income per adult equivalent	-0.067808		-0.257953	*	-0.118384	*	-0.10595	*	-0.113344	**	-0.0388573
Female 5-14 years old	0.618277	*	0.096889		0.340644	**	0.54665	*	-0.241957		0.914912	*
Female 15-34 years old	0.744291	*	0.0688572		0.855304	*	0.397465	*	0.0333421		-0.619047	*
Female 35-44 years old	0.355545	*	-0.0833152		0.928078	*	-0.426765	*	-0.227379		-0.064404
Female 45-59 years old	-0.0675033		-0.458087	*	0.659948	*	-0.987735	*	-0.356091	**	0.137352
Female 60 years old and more	-0.607625	*	-0.639179	*	0.510306	*	-1.41195	*	-0.498253	*	-0.0893627
Male 5-14 years old	0.591373	*	0.194263		0.303521	**	0.374972	**	0.397657	**	0.371956	*
Male 15-44 years old	0.842535	*	0.662106	*	0.767527	*	0.509927	*	0.894601	*	0.725034	*
Male 45-64 years old	0.320995	*	0.0092683		1.01499	*	-0.419547	*	0.250918		0.409692	*
Male 65 years old and more	-0.488489	*	-0.341106	**	0.558296	*	1.2226	*	-0.420279	**	-0.0846747
Physical disability	-0.255617	*	-0.869445	*	-0.373806	*	-0.611587	*	-0.535387	*	-0.661792	*
Low education	0.185301	**	0.355669	*	0.257238	**	0.0027348		0.337941	*	0.0250602
Middle Education	0.072162		0.192492	**	0.272708	**	0.0949264		0.283954	*	-0.0680294
Unemployed	-0.0184487		-0.0878932		-0.0743114		-0.104835	**	0.0260091		-0.197785	*
Aboriginal ethinic group	-0.138645		-0.0307709		-0.0708103		0.0312861		0.0062703		0.076474
Rural Area	-0.0446075		0.244304	**	0.314123	*	-0.122473	**	-0.008266		0.111611	*
Region 1	0.0308538		0.405332		-0.187693		-0.0544546		0.497059		-0.0798702
Region 2	0.179178		0.211136		0.247368		-0.0757844		0.234269		-0.255065	**
Region 3	0.175116		0.24939		-0.571272	**	0.135088		-0.128621		-0.312783	*
Region 4	0.125475		0.0472232		-0.191648		-0.1279		0.0631105		0.0562547
Region 5	-0.111473		-0.199834	**	-0.178434		0.0262913		-0.0061245		-0.0971703
Region 6	-0.135166		-0.0458868		-0.23702	**	-0.227355	**	-0.112822		-0.0559069
Region 7	0.238261	**	0.364348	**	0.0839656		0.158005		0.137326		0.273794	*
Region 8	0.0600614		-0.113877		-0.285575	*	-0.238228	*	-0.105714		-0.135723	**
Region 9	-0.108082		-0.0248131		-0.368875	*	-0.49859	*	-0.351207	**	-0.0528914
Region 10	-0.180033		-0.410292	*	-0.682447	*	-0.241679	**	0.324252		-0.138457
Region 11	-0.0035454		0.557822	*	-0.400099		0.0151687		0.43543		-969.608
Region 12	0.0619939		-120.879		-0.430678		-0.376496		-0.293611		-0.267219	**
Region 14	0.284553	**	-0.0249635		-0.549777	*	-0.132552		0.119882		-0.181793
Region 15	-0.0599233		0.529956	**	0.407064		0.0721466		0.337765		-147.345
Married/Cohabitting	-0.0775294		-0.0952189		0.0468468		-0.107714	**	-0.0865748		-0.382466	*
Public Insurance System (FONASA)	0.16695	**	0.24604	*	-0.29331	**	0.168656	**	0.456848	*	0.333773	*
No insurance	0.384685		0.36863		0.295598		1.03576	*	0.643398	*	0.71095	*
Constant	2.29845	*	5.54302	*	3.51617	*	4.42573	*	3.56699	*	4.47241	*
N	238790		238771		238781		238725		238743		238737
F test	67.9	*	38.08	*	28.56	*	72.19	*	29.77	*	26.82	*
(*) Significant at 99%; (**) Significant at 95%
